# Supplementary material for: SARS-CoV-2 Omicron variations reveal mechanisms controlling cell entry dynamics and antibody neutralization
Source: PLoS Pathog. 2024 Dec 2;20(12):e1012757. doi: 10.1371/journal.ppat.1012757 (PMC11637440; doi:10.1371/journal.ppat.1012757)
Supplement: S1 Data — (XLSX) [file ppat.1012757.s003.xlsx]

## Sheet: Fig 1
Fig 1D
	Vehicle			4A8			CC25.106
Relative Fusion	100	100	100	33.1865	44.5801	26.5582	0.808312	1.22431	1.2759
S2' Band Intensity	100	100	100	45.357	26.1953	32.0565	114.42	92.0457	103.49

## Sheet: Fig 2
Fig 1A Left								Fig 1A Right
CC25.106 (nM)	D614G			Omicron BA.1				D614G			Omicron
0	100	5.22626	3	100	2.88754	3		1	1	1	0.126109	0.21161	0.301067
0.002	112.661	10.9244	3	102.388	8.47661	3
0.02	113.104	0.843972	3	102.256	11.2532	3
0.2	98.0136	8.72072	3	94.9234	13.6895	3
2	108.63	3.6267	3	71.2005	3.87287	3
20	76.6081	4.32872	3	23.5486	1.30301	3
200	8.48297	0.935513	3	2.01617	0.591558	3
2000	2.55435	0.552911	3	1.19469	0.650431	3
	Mean	SD	N	Mean	SD	N
Fig 1B Middle																				Fig 1B Right
CC25.106 (nM)	D614G			D614G, o-S1A			D614G, o-S1B			D614G, o-S1CD			D614G, o-S2			Omicron				D614G			D614G, o-S1A			D614G, o-S1B			D614G, o-S1CD			D614G, o-S2			Omicron
0	100	2.56399	3	100	2.84896	3	100	1.57939	3	100	1.9595	3	100	5.75316	3	100	0.8719	3		1	1	1	0.440353	1.02353	1.30285	1	1.05653	1.25449	0.048668	0.120225	0.198667	0.900968	1.12992	1.30564	0.256858	0.29698	0.390267
0.4	99.528	3.07442	3	95.3603	1.99742	3	103.632	2.12272	3	101.172	1.60881	3	93.2056	7.56252	3	99.2654	0.510524	3
1.26	96.7647	3.97057	3	102.813	5.51608	3	99.4576	3.08308	3	83.6034	1.26351	3	85.7628	1.6226	3	98.8887	0.878783	3
4	91.0396	3.48902	3	100.359	8.47305	3	114.8	2.4589	3	69.1754	4.59196	3	92.4435	2.02902	3	84.3851	1.73992	3
12.6	83.7628	2.44621	3	86.9137	6.33549	3	96.6094	2.42188	3	28.3043	0.496562	3	89.9249	3.221	3	51.0311	0.682583	3
40	41.0612	0.919653	3	52.5972	6.05199	3	48.0333	1.80272	3	3.53438	0.322519	3	47.1383	4.90285	3	12.8071	0.178902	3
126	10.391	0.23813	3	13.4203	0.759965	3	12.5061	0.543818	3	-0.06396	0.186047	3	21.2806	1.28627	3	2.95615	0.190022	3
400	2.17854	0.686776	3	2.0257	0.476162	3	2.4309	0.46384	3	0.298495	0.25396	3	6.87776	1.08517	3	1.18157	0.076951	3
	Mean	SD	N	Mean	SD	N	Mean	SD	N	Mean	SD	N	Mean	SD	N	Mean	SD	N
Fig 1C Middle																				Fig 1C Right
CC25.106 (nM)	D614G			Omicron, D614G-S1A			Omicron, D614G-S1B			Omicron, D614G-S1CD			Omicron, D614G-S2			Omicron				D614G			Omicron, D614G-S1A			Omicron, D614G-S1B			Omicron, D614G-S1CD			Omicron, D614G-S2			Omicron
0	100	2.27074	3	100	1.23615	3	100	9.54928	3	100	0.709277	3	100	0.591788	3	100	0.078622	3		1	1	1	0.233695	0.190382	0.215977	0.207056	0.178799	0.182602	2.16554	1.66042	2.31231	0.120896	0.184872	0.210992	0.149616	0.29352	0.292124
0.4	102.421	3.64845	3	112.343	6.55501	3	110.785	12.7311	3	111.789	1.19869	3	117.063	0.949017	3	109.207	2.93032	3
1.26	101.859	4.22468	3	88.7543	3.95436	3	101.435	2.9654	3	104.072	1.58036	3	101.022	2.70143	3	96.2993	2.35394	3
4	102.905	1.8102	3	78.8571	6.39766	3	80.798	13.7596	3	107.322	1.57892	3	84.2309	0.946075	3	87.33	2.51296	3
12.6	91.6025	1.52916	3	46.535	3.79544	3	42.4055	9.11098	3	106.493	1.38342	3	41.2106	1.55249	3	54.9113	1.18266	3
40	55.0978	2.33853	3	13.2442	0.540192	3	9.82653	2.71603	3	78.5426	3.23277	3	9.20227	0.380243	3	15.8892	0.53141	3
126	16.4667	1.11584	3	3.01756	0.488623	3	1.85555	1.10131	3	39.1555	1.67942	3	0.79145	0.190079	3	2.27403	0.18901	3
400	2.04943	0.449341	3	2.91314	2.12456	3	0.472788	0.452229	3	13.6347	1.05332	3	-0.47203	0.057382	3	0.551005	0.095018	3
	Mean	SD	N	Mean	SD	N	Mean	SD	N	Mean	SD	N	Mean	SD	N	Mean	SD	N
Fig 1D Middle																				Fig 1D Right
CC25.106 (nM)	D614G			D614G, o-S1CD			D614G, T547K			D614G, H655Y			D614G, N679K			D614G, P681H				D614G			D614G, o-S1CD			D614G, T547K			D614G, H655Y			D614G, N679K			D614G, P681H
0	100	1.41044	3	100	4.03154	3	100	1.03814	3	100	4.82026	3	100	2.66614	3	100	0.698267	3		1	1	1	0.092916	0.144323	0.123544	0.815824	0.772135	0.868344	0.138688	0.215547	0.216519	1.48779	1.21693	1.21165	1.58915	1.30365	1.26966
0.4	98.8356	1.72352	3	91.4826	2.28986	3	97.333	2.0984	3	91.4937	2.96885	3	97.3724	1.63907	3	96.7915	4.85235	3
1.26	100.441	2.84907	3	87.3927	3.59841	3	102.489	3.04293	3	86.5205	6.49252	3	103.809	0.548695	3	107.275	2.6877	3
4	103.619	3.19194	3	59.2291	1.65847	3	96.3024	2.21689	3	72.3321	4.46391	3	108.278	0.748115	3	109.923	0.172281	3
12.6	77.7125	1.12611	3	18.6494	1.64832	3	74.6802	3.24837	3	28.7258	2.28963	3	79.1498	1.3566	3	86.5188	3.19242	3
40	50.6904	3.32457	3	4.09908	0.153195	3	40.0904	1.96358	3	6.28339	0.970805	3	58.9036	0.838564	3	61.7228	0.625719	3
126	12.0292	0.781292	3	0.677482	0.317383	3	9.15272	0.502302	3	0.831167	0.328274	3	15.6589	0.366967	3	18.4718	0.673597	3
400	1.52825	0.5549	3	0.460168	0.229945	3	0.797082	0.081269	3	-0.07697	0.354448	3	1.87375	0.04229	3	2.52617	0.118079	3
	Mean	SD	N	Mean	SD	N	Mean	SD	N	Mean	SD	N	Mean	SD	N	Mean	SD	N

## Sheet: Fig 3
Fig 3B				Fig 3F
	Biotin-VLP				No S VLP			D614G VLP			D614G VLP + hACE2 EV
	No S	D614G		4A8-HiBiT	5150	5840	5710	214000	201000	212000	135000	137000	144000
mean	517.333	680.333		CC25.106-HiBiT	16400	22400	23300	86000	76000	104000	69400	58000	80300
	2034.33	2153.33
	5671.33	6040.67		Fig 3G
	8854.67	9750.33
	11493	14907.7			No S			D614G			D614G/H655Y
	12885.3	22323.3		4A8-HiBiT	6418	1646	2413	75480	80950	75890	68890	68610	70200
	15108	37156.7		CC25.106-HiBiT	3080	3013	3010	10320	10150	11420	11290	11420	11280
	12547.3	46363.3
	11399.7	60563.3		Fig 3H
	10519	82773.3
	7687.67	84233.3		Minute	D614G			D614G/H655Y
	6296.67	95723.3		0	17630	16660	16830	20320	20180	19200
	6059.33	123900		3	94840	96350	85600	92000	90070	75260
	5146.67	135100		8	241600	242700	227100	204000	205100	203700
	4178	138933		15	423200	430300	413100	344800	354700	319400
	3183	132500		30	705100	710600	678400	668600	633900	664100
	2976.33	148867		60	1089000	1079000	990700	871600	934000	898800
	2776.67	162767
	2081	150633		Fig 3I
	2074.33	160100
	1780.67	172033		Minute	D614G			D614G/H655Y
	1827.33	183133		0	683	380	460	370	306	336
	1521.67	176000		3	1610	1390	1650	1510	1320	1460
	1539.67	187367		8	4170	4170	4780	3060	4490	2770
	1198.67	157200		15	7230	8240	6900	7050	5630	6100
	1329	187000		30	18600	18800	18100	18000	17500	17200
	1049.67	157200		60	42800	43400	38500	39800	31600	31500
	1067.33	176967
	1178.33	187500		Fig 3J Right
	1024.67	166933
	863.667	154500			D614G + Vehicle			D614G + CC25.106			D614G/H655Y + Vehicle			D614G/H655Y + CC25.106
	825.333	164133		Relative Fusion	100	100	100	12.2891	1.23955	1.176	100	100	100	3.24881	0.724468	0.639234
	908.333	181400		S2' Band Intensity	100	100	100	127.683	72.6403	99.534	100	100	100	76.3431	94.3455	80.6133
	907.667	176000
	716	151500
	779.667	170333
	780	173500
std	107.64	136.137
	758.004	673.692
	3108.95	2451.5
	6092.67	4554.73
	9248.52	6719.51
	11381.1	8135.09
	14077.3	9312.67
	11461.3	4089.61
	10352.8	3014.34
	10477.1	7009.1
	7735.89	6903.06
	6323.05	6221.59
	5948.74	6766.83
	4920.26	6846.17
	3910.1	17089.6
	2817.66	6946.22
	2552.41	17948.9
	2399.37	18764.2
	1605.6	8477.22
	1664.1	22432.8
	1235.37	13387.4
	1283.75	12773.5
	949.662	11557.2
	1002.94	14030.1
	802.399	5812.92
	785.581	13318.8
	636.304	12061.5
	544.037	17956.7
	669.403	13859.7
	501.988	4100.41
	471.417	12812.9
	414.372	24562.2
	514.477	12480.8
	525.215	17476
	347.823	9130.72
	441.221	8205.08
	422.361	12126

## Sheet: Fig 4
Fig 4A Left																				Fig 4A Right
HR2-Chol (nM)	D614G			D614G, o-S1CD			D614G, T547K			D614G, H655Y			D614G, N679K			D614G, P681H				D614G			D614G, o-S1CD			D614G, T547K			D614G, H655Y			D614G, N679K			D614G, P681H
0	100	5.92011	3	100	3.68291	3	100	2.83851	3	100	4.83347	3	100	3.29438	3	100	3.26271	3		1	1	1	0.144551	0.179858	0.224979	0.825445	1.23734	1.03538	0.261702	0.303593	0.293724	1.2119	1.35819	0.883741	1.31915	1.65378	1.55055
0.001	84.4239	3.5735	3	89.8034	14.3025	3	102.562	2.38072	3	100.673	1.68707	3	99.8527	1.6634	3	97.7143	2.95511	3
0.01	97.1775	1.86244	3	87.2132	7.04237	3	101.508	1.374	3	101.375	3.3682	3	104.81	1.02316	3	85.2261	1.63466	3
0.1	95.1317	0.630132	3	78.0046	2.97325	3	99.1853	2.00258	3	78.3075	4.09304	3	102.002	5.00504	3	91.3748	4.56811	3
1	60.343	0.717248	3	25.1363	3.884	3	65.7931	2.22991	3	37.1608	1.7332	3	63.9632	6.98428	3	71.4141	1.32526	3
10	21.8319	1.27038	3	8.78845	0.328669	3	22.1407	3.19413	3	13.3199	0.531317	3	26.944	2.79025	3	30.3989	0.789705	3
100	1.31273	0.318352	3	1.41405	0.348908	3	1.81873	0.126661	3	1.20967	0.233264	3	1.33002	0.495435	3	1.47946	0.0724	3
1000	0.335326	0.0268	3	0.059467	0.059139	3	0.109171	0.089506	3	-0.13333	0.089348	3	-0.37808	0.212953	3	-0.22451	0.10818	3
	Mean	SD	N	Mean	SD	N	Mean	SD	N	Mean	SD	N	Mean	SD	N	Mean	SD	N
Fig 4C Left																				Fig 4C Right
HR2-chol Time of Addition (Minute)	D614G			D614G, o-S1CD			D614G, T547K			D614G, H655Y			D614G, N679K			D614G, P681H				D614G				D614G, o-S1CD				D614G, T547K				D614G, H655Y				D614G, N679K				D614G, P681H
0	2.67708	0.340358	3	0.808251	0.150318	3	1.25923	0.064899	3	0.865062	0.752962	3	1.83506	0.420212	3	2.12801	0.081752	3		0	0	0	0	38.8	9.98	14.9	14.4	9.06	-0.1	0.2	1.5	24	9.38	9.4	13.8	7.75	-10.85	-7.4	-7.35	-1.47	-3.9	-5	-4.9
20	9.45619	0.214354	3	0.700187	0.35992	3	7.61163	0.114849	3	1.92125	0.210459	3	8.76432	0.641214	3	9.61904	0.395924	3
40	19.4243	0.904015	3	4.43437	0.324297	3	17.177	0.136907	3	7.43413	0.374081	3	16.9949	0.239181	3	20.5472	0.421157	3
60	32.8224	0.334141	3	10.7848	0.730317	3	28.3688	0.29999	3	17.3321	1.0847	3	30.2708	0.763734	3	32.5461	2.3991	3
80	45.6373	1.46993	3	19.4165	1.19814	3	40.9076	1.19483	3	27.789	0.729376	3	40.8998	0.791928	3	46.8485	3.51198	3
120	64.3646	1.97689	3	41.9698	0.663117	3	58.2396	2.54949	3	51.6152	0.855069	3	59.6679	1.20041	3	66.4661	2.05215	3
180	97.1101	4.17163	3	91.1343	1.26975	3	91.7716	1.34994	3	97.9071	1.88174	3	91.0088	1.19216	3	96.6677	7.74366	3
210	100	1.86432	3	100	7.93623	3	100	4.71205	3	100	3.00046	3	100	2.03263	3	100	2.67682	3
	Mean	SD	N	Mean	SD	N	Mean	SD	N	Mean	SD	N	Mean	SD	N	Mean	SD	N
Fig 4D Left																				Fig 4D Right
CC25.106 Time of Addition (Minute)	D614G			D614G, o-S1CD			D614G, T547K			D614G, H655Y			D614G, N679K			D614G, P681H				D614G			D614G, o-S1CD			D614G, T547K			D614G, H655Y			D614G, N679K			D614G, P681H
0	5.61472	0.554261	3	0.049706	0.249051	3	4.85557	0.400558	3	-0.06306	1.08975	3	4.64568	0.434619	3	6.83326	0.222441	3		0	0	0	41.89	37.19	36.19	8.97	7.09	10.18	29.29	25.09	30.69	8.84	10.39	1.29	1.91	2.9	-2.16
20	13.2684	0.458296	3	1.46466	0.337889	3	10.1708	2.84722	3	2.3967	0.159107	3	11.7289	0.487291	3	13.9182	0.854045	3
40	20.079	0.633986	3	3.35072	0.187003	3	15.0202	2.69387	3	4.31151	2.04112	3	18.2125	0.811918	3	20.142	0.80838	3
60	30.2675	1.9002	3	7.53714	0.966856	3	25.6519	0.788808	3	11.8322	1.08254	3	29.1545	0.837637	3	30.2313	0.929706	3
80	41.3733	0.829354	3	13.2603	1.0525	3	38.2706	1.50434	3	20.8905	0.743242	3	40.9799	4.39473	3	42.8171	0.866457	3
120	65.6012	0.250555	3	43.9055	1.23115	3	55.1836	12.1783	3	50.2828	3.31781	3	64.9773	3.62394	3	67.2084	0.719535	3
180	90.8331	0.334575	3	95.5119	2.92888	3	91.0562	4.25604	3	84.821	12.7413	3	92.3392	4.04312	3	94.0803	3.09478	3
	Mean	SD	N	Mean	SD	N	Mean	SD	N	Mean	SD	N	Mean	SD	N	Mean	SD	N
Fig 4E Left																				Fig 4E Right
hACE2-Fc Time of Addition (Minute)	D614G			D614G, o-S1CD			D614G, T547K			D614G, H655Y			D614G, N679K			D614G, P681H				D614G			D614G, o-S1CD			D614G, T547K			D614G, H655Y			D614G, N679K			D614G, P681H
0	33.2004	1.83671	3	28.1681	0.468428	3	36.1769	0.558398	3	23.8584	0.312018	3	32.6488	0.369817	3	34.2453	1.41195	3		0	0	0	4.46	-5.73	-17.9	0.3	2.22	-1.04	4.57	6.5	0.66	-1.68	-0.05	-4.82	-0.29	-5.75	-14.64
20	38.4594	1.65562	3	38.1225	1.5335	3	38.7116	0.52206	3	28.4834	8.93294	3	37.547	1.18228	3	38.9534	1.1843	3
40	40.564	0.285769	3	43.5579	1.74472	3	37.7298	4.6799	3	35.0983	7.60602	3	42.9742	0.722296	3	45.1846	0.872906	3
60	46.9051	1.37637	3	49.5045	1.25251	3	46.8066	0.877188	3	46.7244	2.61945	3	47.153	2.70491	3	49.2671	1.97594	3
80	54.3466	2.73754	3	60.8365	2.89299	3	54.0049	0.893824	3	57.9153	1.60535	3	55.968	1.11982	3	56.5296	2.62776	3
120	70.6052	0.953584	3	76.2576	1.96024	3	66.0121	3.33568	3	69.6343	6.72079	3	62.3052	9.39581	3	74.7219	1.7385	3
180	92.3796	2.87087	3	98.7471	2.87141	3	96.5937	3.96943	3	99.2324	1.57024	3	96.088	2.63271	3	103.839	4.26535	3
	Mean	SD	N	Mean	SD	N	Mean	SD	N	Mean	SD	N	Mean	SD	N	Mean	SD	N
Fig 4F Left																				Fig 4F Right
Minute	D614G			D614G, o-S1CD			D614G, T547K			D614G, H655Y			D614G, N679K			D614G, P681H				D614G				D614G, o-S1CD				D614G, T547K				D614G, H655Y				D614G, N679K				D614G, P681H
0	6.03	0.193	3	4.95	0.118	3	3.31	0.0654	3	4.63	0.0984	3	4.16	0.108	3	4.64	0.128	3		0	0	0	0	35.22	43.48	37.03	35.18	7.45	5.89	4.35	8.44	20.49	22.33	18.65	20.43	-7	-7.16	-0.1	-2.72	-11.02	-8.22	-5.73	-4.47
5	6.1	0.13	3	5.18	0.134	3	3.75	0.192	3	5.27	0.0879	3	4.48	0.166	3	5.25	0.118	3
10	6.84	0.0371	3	5.49	0.06	3	3.93	0.0409	3	5.3	0.0723	3	5.37	0.0769	3	6.25	0.187	3
15	8.85	0.079	3	5.64	0.186	3	5.12	0.115	3	5.41	0.188	3	8.14	0.048	3	8.95	0.34	3
20	14.7	0.376	3	6.45	0.161	3	8.52	0.105	3	6.4	0.229	3	15.2	0.186	3	16.9	0.3	3
25	20.3	0.27	3	6.47	0.133	3	12.1	0.452	3	7.22	0.191	3	22.5	0.591	3	25.4	0.531	3
30	26.8	0.433	3	7.64	0.26	3	18.7	0.734	3	9.9	0.382	3	32.3	0.401	3	35.3	0.777	3
35	34.6	0.963	3	8.98	0.0262	3	23.8	0.617	3	13.5	1.03	3	40.8	0.39	3	44.1	0.619	3
40	43.8	0.424	3	10.6	0.244	3	30.3	0.985	3	17.6	1.47	3	49.8	0.603	3	52.6	0.668	3
45	50.3	1.07	3	13.1	0.425	3	39	1.1	3	23.7	1.93	3	56.7	1.4	3	56.3	0.839	3
50	56.5	0.392	3	16.7	0.25	3	46.2	0.81	3	29.2	1.7	3	57.4	0.333	3	60.5	1.49	3
55	60.2	0.668	3	21.2	0.331	3	50.2	0.59	3	36.6	2.24	3	65.5	0.929	3	65.1	0.994	3
60	59.8	0.721	3	22.1	0.229	3	50.3	0.17	3	36.2	2.31	3	60.1	0.616	3	63.7	1.46	3
65	70.1	0.969	3	29.8	0.23	3	60.7	0.646	3	45.3	2.85	3	71.1	0.981	3	72.9	1.25	3
70	72.9	0.354	3	35.4	0.269	3	69	0.0853	3	54.1	2.72	3	76.8	2.25	3	73.3	2.92	3
75	85.9	0.986	3	44.2	0.557	3	77	1.3	3	64.6	3.61	3	84.7	1.71	3	85.9	2.75	3
80	81	0.828	3	46.7	0.568	3	78.8	0.661	3	64.6	2.67	3	80.7	1.78	3	87.4	2.89	3
85	96.3	0.467	3	56.1	0.511	3	86.7	0.756	3	76.1	4.29	3	89.4	3.43	3	88.7	3.59	3
90	91.9	1.31	3	57.8	0.282	3	78.9	0.839	3	71.6	4.01	3	87.6	2.97	3	86.2	3.25	3
95	95.9	1.8	3	67.5	0.604	3	89.6	0.6	3	81.6	5.21	3	92.1	2.42	3	96.6	4.29	3
100	92.2	1.12	3	66.9	1.06	3	89.2	1.05	3	83.4	5.65	3	95.2	2.91	3	97.1	3.52	3
105	93.6	1.52	3	72.9	2.52	3	94.1	1.16	3	82.2	4.68	3	91.2	3.02	3	97.6	4.15	3
110	104	0.583	3	79.9	1.63	3	96.8	2.67	3	92.9	6.56	3	99.7	3.72	3	100	4.87	3
115	98.9	3.48	3	82.7	0.735	3	96.3	2.13	3	92.9	6.32	3	99.6	3.76	3	97.5	4.82	3
120	100	1.43	3	83.9	1.81	3	97.3	1.6	3	101	6.3	3	105	4.53	3	105	5.15	3
125	99.5	1.94	3	83.2	1.48	3	95.2	2.26	3	95.5	6.47	3	97.9	2.69	3	97.2	4.65	3
130	106	3.74	3	95.9	1.83	3	106	1.42	3	108	7.06	3	108	4.67	3	105	5.17	3
135	103	1.4	3	92.5	0.428	3	100	1.65	3	103	5.98	3	102	4.06	3	101	5.38	3
140	105	1.18	3	92	1.06	3	99	1.44	3	105	8.61	3	104	4.57	3	102	4.52	3
145	101	2.98	3	95.3	2.01	3	102	1.26	3	103	4.71	3	102	3.36	3	102	5.07	3
150	99.1	1.9	3	99	1.66	3	102	3.02	3	108	7.67	3	106	3.85	3	103	5.19	3
155	110	3.76	3	107	1.22	3	110	1.1	3	117	8.16	3	113	4.21	3	111	6.34	3
160	104	2.98	3	102	1.31	3	104	1.69	3	112	7.89	3	107	4.15	3	103	5.08	3
165	103	1.02	3	99.1	1.6	3	101	1.81	3	107	6.47	3	101	5	3	95.6	4.75	3
170	102	2.3	3	107	2.85	3	104	1.74	3	114	9.31	3	110	4.53	3	106	5.67	3
175	107	1.62	3	106	3.98	3	110	1.74	3	111	6.8	3	110	2.9	3	107	5.86	3
180	100	1.52	3	100	2.01	3	100	2.46	3	100	5.3	3	100	2.51	3	100	5.46	3
	Mean	SD	N	Mean	SD	N	Mean	SD	N	Mean	SD	N	Mean	SD	N	Mean	SD	N
Fig 4G Left																				Fig 4G Right
Minute	D614G			Omicron			D614G, o-S1CD													D614G			Omicron			D614G, o-S1CD
0	2.52	0.0621	3	1.45	0.0621	3	5.66	0.118	3											0	0	0	-6.63	-7	-1.41	31.02	23.64	30.36
5	2.23	0.0414	3	1.3	0.0176	3	5.04	0.168	3
10	2.4	0.0468	3	1.37	0.0565	3	5.97	0.12	3
15	4	0.101	3	1.5	0.0415	3	5.98	0.242	3
20	6.67	0.0429	3	2.13	0.0842	3	6.28	0.2	3
25	10.5	0.206	3	3.84	0.168	3	6.79	0.315	3
30	15.4	0.201	3	8.01	0.381	3	7.43	0.218	3
35	19.9	0.402	3	12.4	0.469	3	8.43	0.245	3
40	25.7	0.172	3	19.9	0.487	3	10.6	0.19	3
45	31.9	0.282	3	27.5	0.666	3	13.9	0.224	3
50	36.4	0.271	3	34.7	0.568	3	15.1	0.422	3
55	43.8	1.34	3	43.8	0.917	3	20	0.341	3
60	46.5	0.422	3	46.5	1.31	3	20.8	0.299	3
65	50.6	1.82	3	53	0.595	3	24.9	0.177	3
70	52.5	1.23	3	58.4	0.834	3	29.9	0.132	3
75	63	1.58	3	68	0.889	3	37.5	0.242	3
80	62.4	0.507	3	66.7	0.462	3	37.4	0.341	3
85	69.7	2.92	3	81	0.758	3	42.7	0.626	3
90	71.2	2.8	3	77.6	0.208	3	48.4	0.654	3
95	73.1	1.49	3	79.7	1.66	3	47.4	0.876	3
100	75	1.8	3	80.2	0.267	3	49.4	0.911	3
105	74.1	1.25	3	85.6	1.29	3	58.7	0.948	3
110	77.2	1.47	3	82.5	0.458	3	57.3	0.934	3
115	80.4	2.47	3	96.6	1.42	3	64.9	1.61	3
120	87.3	4.26	3	101	0.811	3	66.6	1.25	3
125	85.1	1.92	3	92.7	1.94	3	68.9	1.53	3
130	85.3	2.06	3	93.5	0.275	3	66.4	0.568	3
135	90.8	2.06	3	89	0.41	3	75	2.78	3
140	88.4	2.05	3	95.3	0.413	3	75.8	0.554	3
145	83.9	3.01	3	100	0.637	3	81.8	1.09	3
150	82	2.49	3	93.6	0.474	3	75.8	0.864	3
155	90.8	1.62	3	92.6	0.275	3	85.1	0.782	3
160	93.2	3.14	3	94	1.85	3	86.1	0.773	3
165	91.2	3.49	3	92.2	0.757	3	91.3	0.623	3
170	99.6	3.82	3	110	0.752	3	101	2.83	3
175	94	3.01	3	86.8	1.05	3	90.9	0.693	3
180	100	3.4	3	100	0.494	3	100	0.735	3
	Mean	SD	N	Mean	SD	N	Mean	SD	N
Fig 4H Left																				Fig 4H Right
Minute	D614G			Omicron			Omicron, D614G-S1B													D614G			Omicron			Omicron, D614G-S1B
0	2.51	0.0961	3	3.92	0.121	3	1.98	0.118	3											0	0	0	-3.36	-8.62	2.31	38.63	48.21	39.84
5	2.44	0.0424	3	4.88	0.131	3	2.69	0.156	3
10	3.3	0.253	3	5.02	0.0629	3	2.4	0.14	3
15	4.24	0.0709	3	4.47	0.108	3	1.79	0.0519	3
20	8.89	0.169	3	5.4	0.223	3	2.31	0.0175	3
25	13.4	0.162	3	10.5	0.194	3	2.73	0.0547	3
30	17.9	0.307	3	16.6	0.555	3	3.35	0.103	3
35	23	0.896	3	23.9	0.529	3	4.99	0.244	3
40	26.6	2.13	3	28.9	1.4	3	7.12	0.579	3
45	31.5	1.28	3	38	1.84	3	9.6	0.48	3
50	42.7	0.491	3	56.2	1.95	3	14.5	1.01	3
55	47.2	0.111	3	53.6	2.35	3	16.2	1.27	3
60	43.7	0.877	3	53.6	3.01	3	18.9	2.05	3
65	56.9	1.17	3	60.4	2.38	3	23.2	2.11	3
70	61.3	1.63	3	55.3	1.68	3	24.6	1.61	3
75	79.9	1.39	3	84.9	2.8	3	39.4	3.63	3
80	56.2	0.959	3	71.4	2.41	3	36.1	3.52	3
85	74.2	1.58	3	69.5	4.87	3	42.2	4.21	3
90	76.3	1.73	3	92.1	4.35	3	55.2	5.72	3
95	77.9	1.22	3	79.6	2.69	3	41	3.93	3
100	65.1	0.845	3	79.8	3.33	3	52.4	5.66	3
105	86.1	0.943	3	70.5	2.56	3	49.3	4.13	3
110	84.9	1.64	3	69	2.5	3	49.7	5.17	3
115	87.7	5.43	3	97.1	3.05	3	72.6	7.59	3
120	85.4	0.957	3	82.2	3.58	3	64.2	6.82	3
125	73	0.821	3	68.7	2.67	3	55.1	5.65	3
130	92.5	1.81	3	73.3	0.806	3	59.7	6.05	3
135	94.6	1.06	3	98.8	3.04	3	85.6	8.67	3
140	94.2	1.37	3	81.4	6.72	3	67.9	6.49	3
145	98.2	1.41	3	71.5	2.15	3	80	7.61	3
150	94.5	1.35	3	80.9	3.19	3	78	7.58	3
155	104	5.23	3	94.4	4.3	3	77.6	7.53	3
160	90.1	1.22	3	90.8	3.1	3	77.5	7.37	3
165	98.4	1.2	3	96.1	4.5	3	86.1	8.68	3
170	100	1.52	3	82.1	3.07	3	87.8	8.98	3
175	110	6.69	3	82	3.09	3	92.9	9.45	3
180	123	3.68	3	100	3.6	3	100	8.89	3
	Mean	SD	N	Mean	SD	N	Mean	SD	N

## Sheet: Fig 5
Fig 5C
	No S			D614G			Omicron			VSVG
Vehicle	261	238	203	189241	219687	215543	30083	20487	25647	154021	153626	112693
SARS-2-RBD ab	227	222	212	196	270	219	38147	32496	34599	165098	123150	129687
Fig 5D Left														Fig 5D Right
CC25.106 (nM)	D614G			D614G, H655Y			Omicron BA.1							D614G			D614G, H655Y			Omicron BA.1
0	100	35.9376	3	100	24.627	4	100	43.5425	3					1	1	1	0.019919	0.154328	0.01099	0.096673	0.417459	0.069283
1	79.9282	31.7073	3	76.7498	28.0443	4	86.6821	14.1561	3
3.16	92.5504	43.4497	3	54.4235	21.6029	4	65.9849	47.8219	3
10	69.4468	32.1939	3	50.7283	4.56162	4	86.1861	19.9481	3
31.6	84.94	29.8355	3	49.4774	20.6626	4	62.0301	7.92162	3
100	54.1393	12.0464	3	34.59	17.6272	4	38.0916	21.088	3
316	52.1643	35.1376	3	28.5435	9.13572	4	41.7799	10.5912	3
1000	51.7102	44.7492	3	12.4815	5.20757	4	13.8471	0.733838	3
	Mean	SD	N	Mean	SD	N	Mean	SD	N
Fig 5E Left														Fig 5E Right
HR2-Chol (nM)	D614G			D614G, H655Y			Omicron BA.1							D614G			D614G, H655Y			Omicron BA.1
0	100	26.3137	4	100	36.2025	4	100	23.5856	3					1	1	1	0.105179	0.36629	0.2305	0.065501	0.306863	0.197036
0.001	101.446	29.2058	4	82.2975	23.6524	4	83.2886	0.971426	3
0.01	70.3152	17.4208	4	71.9616	23.2638	4	76.1523	26.4156	3
0.1	71.968	18.8163	4	54.7317	7.95236	4	52.6986	21.6085	3
1	49.0919	19.3752	4	35.4121	11.2578	4	25.4838	18.1274	3
10	14.8631	1.37267	4	2.78306	2.01403	4	2.02579	0.486957	3
100	2.51447	1.08841	4	0.377139	0.249936	4	1.77099	0.074808	3
1000	0.434558	0.346009	4	0.15432	0.009431	4	3.47328	3.24738	3
	Mean	SD	N	Mean	SD	N	Mean	SD	N

## Sheet: Fig S2
Fig S2A Left								Fig S2A Right
CC25.106 (nM)	Omicron			Omicron, Y655H				Omicron			Omicron, Y655H
0	100	7.87747	3	100	5.81576	3		1	1	1	6.90483	6.25788	6.71469
0.4	94.6071	9.58655	3	103.915	9.29361	3
1.26	71.6711	4.22125	3	96.5444	6.91961	3
4	50.621	3.12283	3	85.9973	5.69845	3
12.6	17.889	2.00929	3	64.5549	7.05609	3
40	3.97465	0.308445	3	41.1235	4.93394	3
126	0.114134	0.75801	3	12.1933	1.72162	3
400	0.783977	0.809094	3	4.93436	1.37249	3
	Mean	SD	N	Mean	SD	N
Fig S2B Left								Fig S2B Right
HR2-Chol (nM)	Omicron			Omicron, Y655H				Omicron			Omicron, Y655H
0	100	6.65927	3	100	2.58294	3		1	1	1	4.3973	6.45392	6.02826
0.001	100.557	10.4013	3	97.5455	9.38445	3
0.01	90.4178	7.85648	3	95.7875	3.40291	3
0.1	79.1389	4.60705	3	100.064	1.06046	3
1	26.7156	1.65829	3	67.5987	0.687003	3
10	1.37861	0.760247	3	4.70025	0.101051	3
100	0.486286	0.144446	3	-0.09847	0.633898	3
1000	0.272362	0.75985	3	0.108067	0.516539	3
	Mean	SD	N	Mean	SD	N
Fig S2B Left								Fig S2B Right
Minute	Omicron			Omicron, Y655H				Omicron				Omicron, Y655H
0	6.85	0.0116	3	7.5	0.574	3		0	0	0	0	-26.79	-23.61	-27.26	-30.26
5	5.53	0.227	3	6.55	0.251	3
10	6.2	0.185	3	7.21	0.188	3
15	6.22	0.381	3	7.87	0.48	3
20	6.15	0.34	3	11.6	1.43	3
25	6.23	0.355	3	16.5	1.58	3
30	7.86	0.307	3	22.6	1.82	3
35	9.65	0.465	3	29.1	2.21	3
40	12.5	0.552	3	36.5	1.55	3
45	17.3	1.24	3	44.3	2.22	3
50	23.5	1.59	3	56.4	2.98	3
55	28.9	2.09	3	66.2	3.05	3
60	35.3	1.2	3	70.6	2.08	3
65	41.6	1.89	3	77.9	2.61	3
70	51.8	3.02	3	91.2	2.99	3
75	56.7	2.47	3	92.2	1.59	3
80	59.5	2.87	3	91.3	1.87	3
85	72.7	2.55	3	106	2.87	3
90	71.5	3.24	3	99.7	1.84	3
95	84	3.23	3	110	1.98	3
100	84.6	2.43	3	108	1.61	3
105	83.3	2.12	3	103	1.56	3
110	87.3	2.05	3	106	0.0986	3
115	87.3	1.69	3	103	1.29	3
120	88.7	1.57	3	102	0.639	3
125	96.2	2.1	3	104	0.422	3
130	97	2.53	3	101	1.04	3
135	94.5	0.856	3	102	0.601	3
140	108	2.26	3	112	1.16	3
145	94.8	2.82	3	98.2	0.0789	3
150	97.7	1.62	3	98.8	1.33	3
155	98.7	3.78	3	98.8	0.58	3
160	101	1.28	3	98.6	2.15	3
165	107	3.02	3	108	1.19	3
170	102	0.999	3	99.4	2.49	3
175	113	1.95	3	112	1.92	3
180	100	2.2	3	100	1.22	3
	Mean	SD	N	Mean	SD	N
